# Supplementary material for: A deletion mutation in bovine SLC4A2 is associated with osteopetrosis in Red Angus cattle
Source: BMC Genomics. 2010 May 27;11:337. doi: 10.1186/1471-2164-11-337 (PMC2891616; doi:10.1186/1471-2164-11-337)
Supplement: Additional file 1 — Table S1: Combined homozygosity analysis. [file 1471-2164-11-337-S1.XLS]

## Sheet: chr2_4_729.hom.overlap.S1
Table S1. Combined homozygosity analysis.
	BTA4 Marker Position													Marker genotypes of affected individuals
Marker Name	(Mb)		08B3599			08B5282			550Scalf			509Hcalf			08B4272			08B5907			08B5906			OST12
ARS-BFGL-NGS-2327	90.6995		B	A		B	A		B	A		B	B		B	A		B	A		0	0
BTA-94377-no-rs	90.7207		B	A		B	A		B	A		B	B		B	A		B	A		B	B
ARS-BFGL-NGS-96866	90.8667		B	B		B	B		B	B		B	B		B	B		B	B		B	B
BTA-58912-no-rs	90.9857		A	A		A	A		A	A		A	A		A	A		A	A		A	A
ARS-BFGL-NGS-27970	91.0064		A	A		0	0		A	A		A	A		A	A		A	A		A	A
Hapmap43626-BTA-58917	91.0786		B	B		B	B		B	B		B	B		B	B		B	B		B	B
ARS-BFGL-NGS-78641	91.1511		B	B		B	B		B	B		B	B		B	B		B	B		B	B
UA-IFASA-2769	91.2175		B	B		B	B		B	B		B	B		A	B		A	B		B	B
ARS-BFGL-NGS-19301	91.2618		A	A		A	A		A	A		A	A		A	A		A	A		A	A
ARS-BFGL-NGS-32488	91.3406		B	A		B	A		B	A		B	A		B	A		B	A		B	B
BTB-00879812	91.4923		0	0		A	B		A	B		A	B		B	B		B	B		B	B
BTA-58931-no-rs	91.515		0	0		A	A		A	A		A	A		B	A		B	A		A	A
BTB-00880226	91.5489		B	B		B	B		B	B		B	B		B	B		B	B		B	B
ARS-BFGL-NGS-26218	91.5927		0	0		A	A		A	A		A	A		B	A		B	A		0	0
BTA-22993-no-rs	91.627		A	B		A	B		A	B		A	B		B	B		B	B		B	B
ARS-BFGL-NGS-26522	91.6493		B	A		B	A		B	A		B	A		A	A		A	A		A	A
BTA-22996-no-rs	91.6828		A	B		A	B		A	B		A	B		B	B		B	B		B	B
BTB-01323560	91.7135		A	A		A	A		A	A		A	A		A	A		A	A		A	A
ARS-BFGL-NGS-11448	91.7526		B	B		B	B		B	B		B	B		B	B		B	B		B	B
Hapmap51964-BTA-100658	91.8131		0	0		0	0		A	A		A	A		A	A		A	A		A	A
BTB-01323835	91.8951		A	A		A	A		A	A		A	A		A	A		A	A		A	A
BTA-100657-no-rs	91.9551		A	A		A	A		A	A		B	A		A	A		A	A		A	A
Hapmap56169-rs29017544	91.9762		B	B		0	0		A	B		B	B		A	B		A	B		0	0
ARS-BFGL-NGS-55428	92.0871		0	0		0	0		A	A		A	A		A	A		A	A		A	A
BTB-01323946	92.1363		0	0		0	0		A	B		A	B		A	B		A	B		0	0
BTB-01323949	92.1586		B	B		B	B		B	B		B	B		A	B		A	B		B	B
BTB-01759027	92.1931		B	B		B	B		A	B		A	B		A	B		A	B		B	B
BTA-119205-no-rs	92.2216		0	0		0	0		A	A		B	A		B	A		B	A		0	0
BTA-122943-no-rs	92.264		0	0		0	0		B	A		B	A		B	A		B	A		A	A
BTB-01591267	92.3108		B	A		0	0		A	A		A	A		B	A		B	A		0	0
ARS-BFGL-NGS-27273	92.4003		0	0		B	B		A	B		A	B		A	B		A	B		B	B
Hapmap25897-BTA-158225	92.5341		A	A		0	0		A	A		A	A		A	A		A	A		A	A
BTA-117837-no-rs	92.568		A	A		A	A		A	A		A	A		A	A		A	A		A	A
Hapmap50910-BTA-18270	92.6171		0	0		0	0		A	A		A	A		B	A		B	A		0	0
ARS-BFGL-NGS-95211	92.6588		0	0		0	0		A	A		A	A		B	A		B	A		0	0
BTA-95761-no-rs	92.681		B	B		B	B		B	B		B	B		B	B		B	B		B	B
BTB-01836036	92.7114		0	0		A	A		A	A		A	A		A	A		A	A		A	A
BTB-01901306	92.7811		B	B		B	B		B	B		B	B		B	B		B	B		B	B
BTB-01313094	92.8259		A	A		0	0		A	A		A	A		A	A		A	A		A	A
BTB-01312850	92.8549		0	0		B	B		B	B		A	B		B	B		B	B		B	B
BTB-01312780	92.9455		A	A		A	A		B	A		B	A		A	A		A	A		A	A
Hapmap48685-BTA-21347	93.0206		B	B		B	B		B	B		B	B		B	B		B	B		B	B
BTB-01312713	93.0504		B	B		B	B		B	B		A	B		B	B		B	B		B	B
Hapmap32385-BTA-161252	93.0765		B	B		B	B		B	B		B	B		B	B		B	B		B	B
BTB-01312690	93.1244		B	B		B	B		B	B		B	B		B	B		B	B		B	B
BTB-01312667	93.1558		B	B		B	B		B	B		B	B		B	B		B	B		B	B
BTB-02085810	93.1867		B	B		B	B		A	B		B	B		A	B		A	B		B	B
Hapmap50622-BTA-21349	93.2126		B	B		B	B		A	B		B	B		A	B		A	B		B	B
BTA-16491-no-rs	93.2547		B	B		B	B		B	B		A	B		B	B		B	B		B	B
BTB-00201541	93.2991		0	0		A	A		B	A		A	A		B	A		B	A		0	0
BTA-71585-no-rs	93.3415		A	A		A	A		A	A		A	A		A	A		A	A		A	A
BTA-109007-no-rs	93.4003		A	A		A	A		A	A		A	A		A	A		A	A		A	A
BTB-01450748	93.4758		0	0		0	0		A	A		A	A		A	A		A	A		A	A
Hapmap54863-rs29015630	93.5024		B	B		B	B		B	B		B	B		B	B		B	B		B	B
BTB-01845975	93.5393		0	0		B	B		B	B		B	B		B	B		B	B		B	B
Hapmap54638-rs29022155	93.5786		0	0		0	0		A	A		0	0		A	A		0	0		0	0
BTA-94373-no-rs	93.6038		B	B		B	B		B	B		B	B		B	B		B	B		B	B
BTA-94343-no-rs	93.6526		B	B		0	0		B	B		B	B		B	B		0	0		B	B
BTB-01707050	93.7033		B	B		B	B		B	B		B	B		B	B		B	B		B	B
BTB-01707017	93.7599		A	A		A	A		A	A		A	A		A	A		A	A		A	A
BTA-11696-no-rs	93.7953		A	A		A	A		B	A		A	A		B	A		A	A		A	A
ARS-BFGL-NGS-40883	93.8378		A	A		A	A		A	A		A	A		A	A		A	A		A	A
ARS-BFGL-NGS-2409	93.8793		B	B		B	B		B	B		B	B		B	B		B	B		B	B
BTB-00202348	93.9389		0	0		A	A		B	A		A	A		B	A		B	A		0	0
BTB-00202376	93.9783		0	0		0	0		B	A		B	A		B	A		B	A		0	0
Hapmap23939-BTA-142377	94.0107		B	B		B	B		B	B		A	B		B	B		B	B		B	B
ARS-BFGL-NGS-11480	94.1533		A	A		A	A		A	A		A	A		A	A		A	A		A	A
ARS-BFGL-NGS-109045	94.2539		B	B		B	B		B	B		B	B		B	B		A	B		B	B
BTB-02013962	94.2796		A	A		A	A		A	A		A	A		A	A		A	A		A	A
Hapmap44010-BTA-115749	94.3308		B	B		B	B		B	B		B	B		B	B		A	B		B	B
Hapmap42822-BTA-115746	94.3842		0	0		0	0		A	A		A	A		B	A		A	A		0	0
BTB-02000619	94.4063		0	0		B	B		B	B		A	B		A	B		A	B		B	B
ARS-BFGL-NGS-12375	94.4775		0	0		B	B		B	B		A	B		A	B		A	B		B	B
BTB-00201719	94.5545		0	0		B	B		B	B		A	B		A	B		A	B		B	B
BTB-00201722	94.5792		0	0		A	A		A	A		B	A		B	A		B	A		0	0
Hapmap58049-rs29013711	94.613		B	B		B	B		B	B		A	B		A	B		B	B		B	B
BTB-00201779	94.6395		0	0		B	B		B	B		A	B		A	B		B	B		B	B
ARS-BFGL-NGS-37705	94.6668		0	0		A	A		A	A		B	A		B	A		A	A		A	A
Hapmap47201-BTA-121648	94.7096		0	0		A	A		A	A		A	A		B	A		A	A		A	A
BTB-00202149	94.7423		0	0		A	A		A	A		B	A		B	A		A	A		A	A
BTB-00202169	94.772		0	0		A	A		A	A		B	A		B	A		B	A		A	A
BTB-00202195	94.8267		0	0		A	A		A	A		A	A		B	A		A	A		A	A
BTB-00202180	94.8704		0	0		A	A		A	A		B	A		B	A		B	A		A	A
BTB-00202224	94.9377		B	B		B	B		B	B		B	B		A	B		B	B		B	B
BTB-01295144	94.9758		B	B		B	B		B	B		A	B		A	B		B	B		B	B
ARS-BFGL-NGS-94823	95.0084		B	B		B	B		B	B		B	B		A	B		B	B		B	B
ARS-BFGL-NGS-47278	95.0696		B	B		B	B		B	B		B	B		B	B		B	B		B	B
BTB-01295203	95.0979		B	B		B	B		B	B		B	B		B	B		A	B		0	0
Hapmap32136-BTA-160383	95.125		B	B		B	B		B	B		A	B		A	B		B	B		B	B
Hapmap49518-BTA-19021	95.1627		0	0		A	A		A	A		B	A		B	A		B	A		0	0
ARS-BFGL-NGS-74821	95.1851		0	0		A	A		A	A		B	A		B	A		B	A		0	0
BTB-01295275	95.2141		B	B		B	B		B	B		A	B		A	B		B	B		B	B
BTB-01295280	95.2406		A	A		A	A		A	A		B	A		B	A		B	A		A	A
Hapmap26778-BTA-19024	95.2741		0	0		0	0		A	A		A	A		A	A		A	A		A	A
ARS-BFGL-NGS-21549	95.3287		B	B		B	B		B	B		B	B		B	B		B	B		B	B
Hapmap34400-BES9_Contig569_627	95.3824		A	A		A	A		A	A		A	A		A	A		A	A		A	A
Hapmap41207-BTA-22424	95.4467		B	B		B	B		B	B		B	B		B	B		B	B		B	B
ARS-BFGL-NGS-30397	95.4862		B	B		B	B		B	B		A	B		B	B		B	B		B	B
ARS-BFGL-NGS-7333	95.527		B	B		B	B		B	B		B	B		B	B		B	B		B	B
BTA-22421-no-rs	95.5925		B	B		B	B		B	B		B	B		B	B		B	B		B	B
ARS-BFGL-NGS-101028	95.6396		A	A		A	A		A	A		A	A		A	A		A	A		A	A
ARS-BFGL-NGS-59298	95.6856		A	A		A	A		A	A		A	A		A	A		0	0		0	0
ARS-BFGL-NGS-34894	95.7155		B	B		B	B		B	B		B	B		B	B		A	B		B	B
ARS-BFGL-NGS-22270	95.7414		A	A		A	A		B	A		A	A		B	A		A	A		A	A
ARS-BFGL-NGS-89108	95.825		0	0		B	B		B	B		B	B		B	B		B	B		B	B
ARS-BFGL-NGS-104187	95.8889		B	B		B	B		B	B		B	B		B	B		B	B		B	B
BTB-00203359	95.9166		B	B		B	B		B	B		B	B		B	B		B	B		B	B
Hapmap40190-BTA-71658	95.9432		B	B		B	B		B	B		B	B		B	B		B	B		B	B
ARS-BFGL-NGS-75789	95.9893		B	B		B	B		B	B		B	B		B	B		B	B		B	B
ARS-BFGL-NGS-94932	96.0199		A	A		A	A		A	A		A	A		A	A		A	A		A	A
Hapmap46719-BTA-71648	96.0495		0	0		A	A		B	A		B	A		B	A		A	A		A	A
ARS-BFGL-NGS-29534	96.0706		B	B		B	B		B	B		A	B		B	B		B	B		B	B
ARS-BFGL-NGS-55655	96.1348		A	A		A	A		A	A		A	A		A	A		A	A		A	A
Hapmap31548-BTA-71641	96.1648		B	B		B	B		B	B		B	B		B	B		B	B		B	B
ARS-BFGL-NGS-23095	96.1948		0	0		0	0		A	A		A	A		A	A		A	A		0	0
BTB-00202937	96.2545		B	B		B	B		B	B		B	B		B	B		A	B		B	B
ARS-BFGL-NGS-95926	96.2982		B	B		B	B		A	B		B	B		A	B		A	B		B	B
BTB-00202925	96.3237		0	0		A	A		B	A		B	A		B	A		B	A		A	A
ARS-BFGL-NGS-90102	96.3642		A	A		A	A		A	A		A	A		A	A		A	A		A	A
ARS-BFGL-NGS-102642	96.4893		B	B		B	B		B	B		B	B		B	B		B	B		B	B
BTA-71636-no-rs	96.5095		B	B		B	B		A	B		A	B		A	B		A	B		B	B
BTA-71635-no-rs	96.5392		A	A		A	A		A	A		A	A		A	A		A	A		A	A
Hapmap40578-BTA-71629	96.5774		0	0		A	A		B	A		B	A		B	A		B	A		A	A
Hapmap33892-BES6_Contig314_677	96.6003		0	0		B	B		A	B		A	B		A	B		A	B		B	B
Hapmap25269-BTA-142380	96.6318		B	B		B	B		B	B		B	B		B	B		B	B		B	B
BTB-00202623	96.731		A	B		0	0		A	B		A	B		A	B		A	B		0	0
BTB-00202516	96.7575		0	0		B	B		A	B		A	B		A	B		A	B		B	B
BTB-00202549	96.7806		B	B		B	B		B	B		B	B		B	B		B	B		B	B
ARS-BFGL-NGS-1781	96.8045		B	B		B	B		B	B		B	B		B	B		A	B		B	B
ARS-BFGL-NGS-66456	96.828		B	B		B	B		B	B		B	B		B	B		B	B		B	B
Hapmap44904-BTA-71606	96.8524		0	0		0	0		B	B		A	B		B	B		B	B		B	B
Hapmap57853-rs29019570	96.9226		B	B		B	B		B	B		B	B		B	B		B	B		B	B
ARS-BFGL-NGS-61449	96.9925		B	B		B	B		B	B		B	B		B	B		B	B		B	B
Hapmap47708-BTA-71597	97.0347		B	B		B	B		B	B		B	B		B	B		B	B		B	B
BTB-00202476	97.1051		0	0		A	A		A	A		A	A		A	A		A	A		A	A
BTB-01685681	97.1841		0	0		0	0		B	B		A	B		B	B		B	B		B	B
ARS-BFGL-NGS-92365	97.2389		B	B		B	B		B	B		B	B		B	B		B	B		B	B
BTB-01700995	97.2677		A	A		A	A		A	A		B	A		A	A		B	A		0	0
BTA-71660-no-rs	97.3265		B	B		0	0		B	B		B	B		B	B		B	B		B	B
BTA-71659-no-rs	97.3489		B	B		B	B		B	B		B	B		B	B		A	B		0	0
BTB-00203399	97.3734		0	0		A	A		B	A		B	A		B	A		A	A		A	A
BTB-00203384	97.3972		0	0		0	0		B	A		B	A		B	A		A	A		A	A
ARS-BFGL-NGS-75296	97.4434		A	A		A	A		A	A		A	A		A	A		B	A		0	0
BTB-00203494	97.4666		A	A		A	A		A	A		A	A		A	A		A	A		A	A
UA-IFASA-7564	97.4924		0	0		0	0		B	A		A	A		B	A		A	A		A	A
ARS-BFGL-NGS-17969	97.5581		A	A		A	A		B	A		A	A		B	A		A	A		A	A
Hapmap49884-BTA-121649	97.581		B	B		B	B		B	B		B	B		B	B		B	B		B	B
BTB-01502164	97.7337		A	A		A	A		A	A		A	A		A	A		A	A		A	A
ARS-BFGL-NGS-18171	97.761		0	0		0	0		B	A		A	A		B	A		B	A		0	0
ARS-BFGL-NGS-16539	97.7841		0	0		B	B		A	B		B	B		A	B		B	B		B	B
BTB-00203567	97.8134		0	0		B	B		A	B		B	B		A	B		A	B		0	0
BTB-00203584	97.8401		B	B		B	B		A	B		B	B		A	B		A	B		B	B
BTA-71665-no-rs	97.8685		B	A		A	A		B	A		A	A		B	A		A	A		A	A
BTA-71670-no-rs	97.8902		0	0		A	A		B	A		A	A		B	A		B	A		0	0
Hapmap31115-BTA-142396	97.931		B	B		B	B		B	B		B	B		B	B		B	B		B	B
ARS-BFGL-NGS-32192	97.9527		A	A		A	A		A	A		A	A		A	A		A	A		A	A
Hapmap48060-BTA-71676	98.0702		B	B		B	B		B	B		B	B		B	B		B	B		B	B
ARS-BFGL-NGS-101101	98.0979		A	A		A	A		A	A		A	A		A	A		A	A		A	A
ARS-BFGL-NGS-95268	98.125		B	B		B	B		B	B		B	B		B	B		B	B		B	B
BTB-02090805	98.3323		B	B		B	B		B	B		B	B		B	B		A	B		B	B
BTB-01298816	98.3752		0	0		0	0		B	A		A	A		B	A		A	A		0	0
UA-IFASA-8046	98.4422		0	0		A	A		B	A		B	A		B	A		B	A		0	0
ARS-BFGL-NGS-11916	98.4631		0	0		A	A		B	A		A	A		B	A		A	A		A	A
ARS-BFGL-NGS-93211	98.5075		0	0		A	A		B	A		B	A		B	A		B	A		0	0
ARS-BFGL-NGS-104016	98.545		B	B		B	B		B	B		B	B		B	B		B	B		B	B
ARS-BFGL-NGS-108550	98.5731		A	A		A	A		A	A		A	A		A	A		A	A		A	A
ARS-BFGL-NGS-25615	98.6953		B	B		B	B		B	B		B	B		B	B		A	B		B	B
Hapmap41073-BTA-71719	98.7211		A	A		A	A		A	A		A	A		A	A		A	A		A	A
BTA-71718-no-rs	98.7416		B	B		B	B		B	B		B	B		B	B		B	B		B	B
Hapmap58854-rs29023486	98.8487		B	B		B	B		B	B		B	B		B	B		B	B		B	B
BTB-00204531	98.8987		0	0		A	A		B	A		B	A		B	A		B	A		A	A
BTA-71714-no-rs	99.0331		0	0		A	A		B	A		B	A		B	A		B	A		0	0
Hapmap52502-rs29022385	99.0544		0	0		A	A		B	A		B	A		B	A		B	A		A	A
ARS-BFGL-NGS-104149	99.0843		B	B		B	B		B	B		A	B		B	B		B	B		B	B
Hapmap47385-BTA-71710	99.1084		A	A		A	A		A	A		A	A		A	A		B	A		0	0
UA-IFASA-9287	99.1644		B	B		B	B		B	B		B	B		B	B		B	B		B	B
ARS-BFGL-NGS-100061	99.198		B	B		B	B		B	B		B	B		B	B		B	B		B	B
ARS-BFGL-NGS-22905	99.2321		0	0		A	A		B	A		A	A		B	A		B	A		0	0
ARS-BFGL-NGS-95780	99.2609		B	B		B	B		B	B		B	B		B	B		A	B		B	B
Hapmap28499-BTA-142459	99.3036		B	B		B	B		A	B		B	B		A	B		B	B		B	B
ARS-BFGL-NGS-101094	99.3317		A	A		A	A		A	A		B	A		A	A		A	A		A	A
ARS-BFGL-NGS-37346	99.3763		B	B		B	B		B	B		B	B		B	B		B	B		B	B
ARS-BFGL-NGS-38881	99.4122		B	B		B	B		B	B		B	B		B	B		B	B		B	B
Hapmap25270-BTA-142450	99.4573		A	A		A	A		A	A		A	A		A	A		A	A		A	A
ARS-BFGL-NGS-103036	99.5316		0	0		A	A		B	A		A	A		B	A		A	A		A	A
ARS-BFGL-NGS-13008	99.5872		A	A		A	A		A	A		A	A		A	A		A	A		A	A
ARS-BFGL-NGS-23026	99.6086		B	B		B	B		B	B		B	B		B	B		A	B		B	B
ARS-BFGL-NGS-10992	99.6503		0	0		B	B		A	B		B	B		A	B		B	B		B	B
ARS-BFGL-NGS-29465	99.675		B	B		B	B		B	B		B	B		B	B		A	B		B	B
ARS-BFGL-NGS-96752	99.7011		B	B		B	B		B	B		B	B		B	B		B	B		B	B
ARS-BFGL-NGS-18224	99.7383		B	B		B	B		B	B		A	B		B	B		B	B		B	B
ARS-BFGL-NGS-58689	99.8395		B	B		B	B		B	B		B	B		B	B		B	B		B	B
Hapmap50765-BTA-71773	99.8819		0	0		A	A		B	A		A	A		B	A		A	A		A	A
Hapmap25948-BTA-71764	99.9381		B	B		B	B		B	B		B	B		B	B		B	B		B	B
Hapmap50564-BTA-110789	99.9977		B	B		B	B		A	B		B	B		A	B		A	B		B	B
ARS-BFGL-NGS-66558	100.169		B	B		B	B		B	B		B	B		B	B		B	B		B	B
ARS-BFGL-NGS-109511	100.278		A	A		0	0		A	A		A	A		A	A		A	A		0	0
Hapmap30599-BTA-162355	100.305		B	B		B	B		B	B		B	B		B	B		B	B		B	B
ARS-BFGL-NGS-12738	100.428		A	A		A	A		B	A		A	A		B	A		A	A		A	A
BTA-71813-no-rs	100.635		0	0		A	A		B	A		B	A		B	A		A	A		A	A
ARS-BFGL-NGS-27902	100.681		0	0		A	A		A	A		B	A		B	A		A	A		A	A
BTA-71811-no-rs	100.747		B	B		B	B		B	B		0	0		B	B		B	B		B	B
Hapmap50074-BTA-71803	100.906		B	B		B	B		A	B		B	B		B	B		B	B		B	B
ARS-BFGL-NGS-26750	100.962		0	0		B	B		A	B		A	B		A	B		A	B		B	B
ARS-BFGL-NGS-52947	100.994		B	B		B	B		A	B		B	B		B	B		B	B		B	B
ARS-BFGL-NGS-101689	101.029		B	B		B	B		B	B		A	B		B	B		B	B		B	B
Hapmap52549-rs29027276	101.128		0	0		A	A		A	A		A	A		A	A		A	A		0	0
Hapmap41736-BTA-104096	101.33		A	A		A	A		A	A		A	A		A	A		A	A		A	A
ARS-BFGL-NGS-27951	101.481		B	B		B	B		B	B		B	B		B	B		B	B		B	B
ARS-BFGL-NGS-18156	101.598		B	B		B	B		A	B		B	B		A	B		B	B		B	B
ARS-BFGL-NGS-38990	101.672		0	0		A	A		A	A		0	0		B	A		A	A		A	A
ARS-BFGL-NGS-77010	101.912		B	B		B	B		B	B		A	B		B	B		B	B		B	B
Hapmap22943-BTA-153575	101.979		B	B		B	B		B	B		B	B		B	B		B	B		B	B
ARS-BFGL-NGS-91439	102.187		B	B		B	B		B	B		B	B		B	B		B	B		B	B
BTA-19530-no-rs	102.207		B	B		B	B		B	B		B	B		B	B		B	B		B	B
Hapmap60639-rs29020598	102.242		B	B		B	B		B	B		B	B		B	B		B	B		B	B
Hapmap58149-rs29020595	102.271		B	B		B	B		B	B		B	B		B	B		B	B		B	B
BTA-22968-no-rs	102.346		A	A		A	A		A	A		A	A		A	A		A	A		A	A
ARS-BFGL-NGS-1614	102.378		A	A		A	A		B	A		A	A		A	A		A	A		A	A
Hapmap43664-BTA-71842	102.434		0	0		0	0		A	A		A	A		A	A		A	A		A	A
BTA-71843-no-rs	102.46		B	B		A	B		B	B		B	B		B	B		0	0		B	B
ARS-BFGL-NGS-2354	102.489		A	A		A	A		A	A		A	A		A	A		A	A		A	A
ARS-BFGL-NGS-100449	102.527		B	B		B	B		B	B		B	B		B	B		B	B		B	B
Hapmap38979-BTA-71851	102.555		B	B		B	B		B	B		B	B		B	B		B	B		B	B
BTA-99928-no-rs	102.749		A	A		A	A		A	A		A	A		A	A		A	A		A	A
ARS-BFGL-NGS-14075	102.77		B	B		B	B		B	B		B	B		B	B		B	B		B	B
Hapmap41710-BTA-99927	102.849		A	A		A	A		A	A		A	A		A	A		A	A		A	A
Hapmap47083-BTA-71984	102.964		A	A		A	A		A	A		A	A		A	A		A	A		A	A
ARS-BFGL-NGS-95671	103.07		B	B		B	B		B	B		B	B		B	B		B	B		B	B
ARS-BFGL-NGS-12793	103.106		A	A		A	A		B	A		A	A		A	A		A	A		A	A
ARS-BFGL-NGS-99093	103.159		B	B		B	B		B	B		B	B		B	B		B	B		B	B
ARS-BFGL-NGS-27298	103.218		B	B		B	B		B	B		B	B		B	B		B	B		B	B
ARS-BFGL-NGS-2253	103.255		B	B		B	B		B	B		B	B		B	B		B	B		B	B
Hapmap36297-SCAFFOLD20555_14349	103.278		B	B		B	B		B	B		B	B		B	B		B	B		B	B
BTA-109842-no-rs	103.334		B	B		B	B		B	B		B	B		B	B		B	B		B	B
ARS-BFGL-NGS-15146	103.371		A	A		0	0		A	A		A	A		A	A		A	A		A	A
BTA-71817-no-rs	103.396		A	A		A	A		A	A		A	A		A	A		A	A		A	A
Hapmap48448-BTA-71823	103.445		A	A		A	A		A	A		A	A		A	A		A	A		A	A
BTA-71832-no-rs	103.534		B	B		B	B		B	B		B	B		B	B		B	B		0	0
BTA-71976-no-rs	103.671		B	B		B	B		B	B		B	B		B	B		B	B		B	B
Hapmap59512-rs29027076	103.691		B	B		B	B		A	B		B	B		B	B		B	B		0	0
BTA-71972-no-rs	103.716		B	B		B	B		B	B		B	B		B	B		B	B		B	B
ARS-BFGL-NGS-51016	103.739		A	A		A	A		A	A		A	A		A	A		A	A		A	A
Hapmap26775-BTA-163348	103.766		B	B		B	B		B	B		B	B		B	B		B	B		B	B
Hapmap23844-BTA-71970	103.787		B	B		B	B		B	B		B	B		B	B		B	B		B	B
Hapmap59107-rs29018244	103.861		A	A		A	A		B	A		A	A		A	A		A	A		A	A
BTA-03464-rs29011228	103.982		B	B		B	B		B	B		B	B		B	B		B	B		B	B
ARS-BFGL-NGS-94541	104.08		B	B		B	B		B	B		B	B		B	B		B	B		B	B
ARS-BFGL-NGS-107258	104.261		0	0		A	A		A	A		A	A		A	A		A	A		A	A
ARS-BFGL-NGS-84112	104.374		B	B		B	B		B	B		B	B		B	B		B	B		B	B
BTA-71941-no-rs	104.397		A	A		A	A		B	A		A	A		A	A		A	A		A	A
Hapmap39285-BTA-71932	104.49		B	B		B	B		A	B		B	B		B	B		B	B		B	B
ARS-BFGL-NGS-17060	104.523		A	A		A	A		B	A		A	A		A	A		A	A		A	A
ARS-BFGL-NGS-7597	104.575		A	A		A	A		B	A		A	A		A	A		A	A		A	A
ARS-BFGL-NGS-107748	104.607		A	A		A	A		B	A		A	A		A	A		A	A		A	A
Hapmap41623-BTA-71924	104.672		B	B		B	B		B	B		B	B		B	B		B	B		B	B
Hapmap50076-BTA-71917	104.721		A	A		0	0		A	A		A	A		A	A		A	A		A	A
ARS-BFGL-NGS-7736	104.807		A	A		A	A		A	A		A	A		A	A		A	A		A	A
Hapmap49721-BTA-71904	104.848		B	B		B	B		B	B		B	B		B	B		B	B		B	B
Hapmap38246-BTA-71900	104.9		B	B		B	B		B	B		B	B		B	B		B	B		B	B
Hapmap52823-rs29010271	104.945		A	A		A	A		B	A		A	A		A	A		A	A		A	A
ARS-BFGL-NGS-41399	104.976		A	A		A	A		B	A		A	A		A	A		A	A		A	A
ARS-BFGL-NGS-36185	105.002		B	B		B	B		B	B		B	B		B	B		B	B		B	B
ARS-BFGL-NGS-30302	105.03		A	A		A	A		A	A		A	A		A	A		A	A		A	A
ARS-BFGL-NGS-38025	105.083		A	A		A	A		A	A		A	A		A	A		A	A		A	A
ARS-BFGL-NGS-54025	105.142		A	A		A	A		A	A		A	A		A	A		A	A		A	A
Hapmap39860-BTA-71869	105.183		A	A		A	A		A	A		A	A		A	A		A	A		A	A
ARS-BFGL-NGS-12472	105.226		A	A		A	A		A	A		A	A		A	A		A	A		A	A
ARS-BFGL-NGS-31561	105.253		A	A		A	A		B	A		A	A		A	A		A	A		A	A
ARS-BFGL-NGS-28579	105.309		B	B		B	B		A	B		B	B		B	B		B	B		B	B
ARS-BFGL-NGS-25648	105.339		A	A		A	A		A	A		A	A		A	A		A	A		A	A
Hapmap51374-BTA-104594	105.44		A	A		A	A		A	A		A	A		A	A		A	A		A	A
Hapmap30853-BTA-153737	105.462		A	A		A	A		A	A		A	A		A	A		A	A		A	A
Hapmap49935-BTA-25519	105.73		B	B		B	B		B	B		B	B		B	B		B	B		B	B
BTA-25518-no-rs	105.766		A	A		A	A		B	A		A	A		A	A		A	A		A	A
BTA-25515-no-rs	105.815		B	B		B	B		A	B		B	B		B	B		B	B		B	B
BTA-25514-no-rs	105.873		B	B		B	B		A	B		B	B		B	B		B	B		B	B
ARS-BFGL-NGS-92785	105.894		A	A		A	A		A	A		A	A		A	A		A	A		A	A
ARS-BFGL-NGS-4050	105.995		B	B		B	B		B	B		B	B		B	B		B	B		B	B
ARS-BFGL-NGS-42985	106.093		B	B		B	B		A	B		B	B		B	B		B	B		B	B
BTA-72175-no-rs	106.128		A	A		A	A		A	A		A	A		A	A		A	A		A	A
ARS-BFGL-NGS-54543	106.154		B	B		B	B		B	B		B	B		B	B		B	B		B	B
ARS-BFGL-NGS-73232	106.177		B	B		B	B		B	B		B	B		B	B		B	B		B	B
ARS-BFGL-NGS-70987	106.213		B	B		B	B		A	B		B	B		B	B		B	B		B	B
ARS-BFGL-NGS-81546	106.259		B	B		B	B		B	B		B	B		B	B		B	B		B	B
BTA-85913-no-rs	106.326		A	A		A	A		A	A		A	A		A	A		A	A		A	A
BTA-72155-no-rs	106.424		A	A		A	A		B	A		A	A		A	A		A	A		A	A
BTA-72153-no-rs	106.501		A	A		A	A		A	A		A	A		A	A		A	A		A	A
ARS-BFGL-NGS-24428	106.529		B	B		B	B		B	B		B	B		B	B		B	B		B	B
Hapmap46021-BTA-72146	106.626		A	A		A	A		B	A		A	A		A	A		A	A		A	A
ARS-BFGL-NGS-109141	106.649		A	A		A	A		A	A		A	A		A	A		A	A		A	A
Hapmap60483-rs29010048	106.698		A	A		A	A		A	A		A	A		A	A		A	A		A	A
ARS-BFGL-NGS-109036	106.73		A	A		A	A		A	A		A	A		A	A		A	A		A	A
ARS-BFGL-NGS-32175	106.765		A	A		A	A		A	A		A	A		A	A		A	A		A	A
Hapmap51625-BTA-71992	106.826		0	0		A	B		A	B		B	B		B	B		B	B		B	B
ARS-BFGL-NGS-105153	106.884		B	B		B	B		B	B		B	B		B	B		B	B		B	B
Hapmap32072-BTA-142491	106.962		B	B		B	B		A	B		B	B		B	B		B	B		B	B
Hapmap49722-BTA-72000	107.042		A	A		A	A		B	A		A	A		A	A		A	A		A	A
ARS-BFGL-NGS-58851	107.127		A	A		A	A		B	A		A	A		A	A		A	A		A	A
Microsatellite_107.14	107.14		327	327		327	327		327	346		327	327		327	327		327	327		327	327		327	327
Hapmap60027-rs29013402	107.155		B	B		B	B		A	B		B	B		B	B		B	B		B	B
ARS-BFGL-NGS-24686	107.272		B	B		B	B		B	B		B	B		B	B		B	B		B	B
ARS-BFGL-NGS-64007	107.359		B	B		B	B		B	B		B	B		B	B		B	B		B	B
BTA-72028-no-rs	107.402		A	A		A	A		B	A		A	A		A	A		A	A		A	A
ARS-BFGL-NGS-32907	107.435		B	B		B	B		A	B		B	B		B	B		B	B		B	B
Hapmap60675-ss46526399	107.52		0	0		A	A		B	A		A	A		A	A		A	A		A	A
ARS-BFGL-NGS-106683	107.642		A	A		A	A		A	A		A	A		A	A		A	A		A	A
ARS-BFGL-NGS-42959	107.701		B	B		B	B		B	B		B	B		B	B		B	B		B	B
ARS-BFGL-NGS-76618	107.768		A	A		A	A		A	A		A	A		A	A		A	A		A	A
DIAS-292	107.812		B	B		B	B		B	B		B	B		B	B		B	B		B	B
ARS-BFGL-NGS-84962	107.867		A	A		A	A		A	A		A	A		A	A		A	A		A	A
ARS-BFGL-NGS-64545	107.915		B	B		B	B		B	B		B	B		B	B		B	B		B	B
ARS-BFGL-NGS-40249	108.013		A	A		A	A		A	A		A	A		A	A		A	A		A	A
ARS-BFGL-NGS-42804	108.043		A	A		A	A		A	A		A	A		A	A		A	A		A	A
Microsatellite_108.13	108.13		227	227		227	227		214	227		227	227		227	227		227	227		227	227		227	227
ARS-BFGL-NGS-71972	108.202		B	B		B	B		B	B		B	B		B	B		B	B		B	B
ARS-BFGL-NGS-36520	108.366		B	B		B	B		B	B		B	B		B	B		B	B		B	B
BTA-72114-no-rs	108.401		B	B		B	B		B	B		B	B		B	B		B	B		B	B
Hapmap23591-BTA-142567	108.421		B	B		B	B		A	B		B	B		B	B		B	B		B	B
ARS-BFGL-NGS-38295	108.468		A	A		A	A		A	B		A	A		A	A		A	A		A	A
BTA-72133-no-rs	108.501		B	B		B	B		B	B		B	B		B	B		B	B		B	B
ARS-BFGL-NGS-74635	108.605		A	A		A	A		A	A		A	A		A	A		A	A		A	A
Hapmap31080-BTA-128722	108.661		B	B		B	B		A	B		B	B		B	B		B	B		B	B
ARS-BFGL-NGS-15450	108.694		B	B		B	B		B	B		B	B		B	B		B	B		B	B
ARS-BFGL-NGS-5899	108.845		B	B		B	B		B	B		B	B		B	B		B	B		B	B
ARS-BFGL-NGS-76596	108.885		A	A		A	A		A	A		A	A		A	A		A	A		A	A
ARS-BFGL-NGS-103970	109.103		A	A		A	A		A	A		A	A		A	A		A	A		A	A
Microsatellite_109.12	109.12		280	280		280	280		280	282		280	280		280	280		280	280		280	280		280	280
ARS-BFGL-NGS-72134	109.164		B	B		B	B		B	B		B	B		B	B		B	B		B	B
ARS-BFGL-NGS-3479	109.186		B	B		B	B		A	B		B	B		B	B		B	B		B	B
Hapmap52792-rs29022854	109.232		B	B		B	B		A	B		B	B		B	B		B	B		B	B
Hapmap30256-BTA-142517	109.255		B	B		B	B		B	B		B	B		B	B		B	B		B	B
Hapmap43665-BTA-72047	109.293		B	B		B	B		A	B		B	B		B	B		B	B		B	B
ARS-BFGL-NGS-104647	109.314		B	B		B	B		B	B		B	B		B	B		B	B		B	B
ARS-BFGL-NGS-54107	109.607		A	A		A	A		A	A		A	A		A	A		A	A		A	A
ARS-BFGL-NGS-69855	109.839		B	B		B	B		B	B		B	B		B	B		B	B		B	B
ARS-BFGL-NGS-35219	110.023		A	A		A	A		B	A		A	A		A	A		A	A		A	A
Hapmap35759-SCAFFOLD161053_2988	110.063		A	A		A	A		B	A		A	A		A	A		A	A		A	A
Hapmap47387-BTA-72195	110.098		B	B		B	B		A	B		B	B		B	B		B	B		B	B
ARS-BFGL-NGS-19331	110.12		B	B		B	B		B	B		B	B		B	B		B	B		B	B
Microsatellite_110.14	110.14		287	287		0	0		301	301		0	0		287	287		287	287		287	287		0	0
ARS-BFGL-NGS-4608	110.146		A	A		A	A		B	A		A	A		A	A		A	A		A	A
Hapmap51932-BTA-119886	110.172		A	A		A	A		A	A		A	A		A	A		A	A		A	A
ARS-BFGL-NGS-35727	110.2		A	A		A	A		A	A		A	A		A	A		A	A		A	A
Hapmap49723-BTA-72140	110.277		B	B		B	B		B	B		B	B		B	B		B	B		B	B
ARS-BFGL-NGS-100841	110.404		B	B		B	B		A	B		B	B		B	B		B	B		B	B
ARS-BFGL-NGS-76188	110.498		A	A		A	A		A	A		A	A		A	A		A	A		A	A
ARS-BFGL-NGS-28655	110.541		B	B		B	B		B	B		B	B		B	B		B	B		B	B
BTA-72136-no-rs	110.562		B	B		B	B		B	B		B	B		B	B		B	B		B	B
BTA-72073-no-rs	110.716		A	A		A	A		A	A		A	A		A	A		A	A		A	A
Hapmap48869-BTA-72045	110.901		B	B		B	B		B	B		B	B		B	B		B	B		B	B
ARS-BFGL-NGS-11642	110.934		B	B		B	B		A	B		B	B		B	B		B	B		B	B
ARS-BFGL-NGS-87361	110.965		A	A		A	A		A	A		A	A		A	A		A	A		A	A
ARS-BFGL-NGS-40926	111.136		B	B		B	B		B	B		B	B		B	B		B	B		B	B
ARS-BFGL-NGS-86901	111.165		B	B		B	B		B	B		B	B		B	B		B	B		B	B
BTA-72091-no-rs	111.187		B	B		B	B		B	B		B	B		B	B		B	B		B	B
Microsatellite_111.21	111.21		0	0		0	0		248	248		0	0		248	248		0	0		248	248		0	0
BTA-90241-no-rs	111.327		A	A		A	A		B	A		A	A		A	A		A	A		A	A
ARS-BFGL-NGS-39879	111.35		B	B		B	B		B	B		B	B		B	B		B	B		B	B
Hapmap34662-BES8_Contig470_1089	111.399		B	B		B	B		B	B		B	B		B	B		B	B		B	B
ARS-BFGL-NGS-91867	111.422		A	A		A	A		A	A		A	A		A	A		A	A		A	A
ARS-BFGL-NGS-35619	111.466		A	A		A	A		A	A		A	A		A	A		A	A		A	A
BTA-72108-no-rs	111.515		A	A		A	A		B	A		A	A		A	A		A	A		A	A
BTA-121657-no-rs	111.545		A	A		A	A		B	A		A	A		A	A		A	A		A	A
ARS-BFGL-NGS-14130	111.585		A	A		A	A		A	A		A	A		A	A		A	A		A	A
BTA-72199-no-rs	111.659		A	A		A	A		B	A		A	A		A	A		A	A		A	A
BTA-72201-no-rs	111.718		B	B		B	B		B	B		B	B		B	B		B	B		B	B
ARS-BFGL-NGS-51989	111.794		A	A		A	A		B	A		A	A		A	A		A	A		A	A
Hapmap54943-rs29012215	111.833		B	B		B	B		B	B		B	B		B	B		B	B		B	B
ARS-BFGL-NGS-33842	111.871		B	B		B	B		B	B		B	B		B	B		B	B		B	B
ARS-BFGL-NGS-106898	111.917		B	B		B	B		A	B		B	B		B	B		B	B		B	B
ARS-BFGL-NGS-45265	111.955		A	A		A	A		A	A		A	A		A	A		A	A		A	A
ARS-BFGL-NGS-4853	112.033		A	A		A	A		A	A		A	A		A	A		A	A		A	A
ARS-BFGL-NGS-6837	112.056		A	A		A	A		A	A		A	A		A	A		A	A		A	A
BTA-72227-no-rs	112.101		B	B		B	B		B	B		B	B		B	B		B	B		B	B
ARS-BFGL-NGS-73118	112.133		B	B		B	B		B	B		B	B		B	B		B	B		B	B
ARS-BFGL-NGS-30190	112.181		B	B		B	B		A	B		B	B		B	B		B	B		B	B
ARS-BFGL-NGS-27142	112.251		A	A		A	A		A	A		A	A		A	A		A	A		A	A
BTA-72244-no-rs	112.275		A	A		A	A		B	A		A	A		A	A		A	A		A	A
BTA-72255-no-rs	112.321		B	B		A	B		B	B		B	B		B	B		B	B		B	B
Microsatellite_112.55	112.55		283	283		283	285		283	283		283	283		283	283		283	283		283	283		283	283
Hapmap39964-BTA-104515	112.675		A	A		B	A		A	A		A	A		A	A		A	A		A	A
BTA-104512-no-rs	112.7		A	A		A	A		A	A		A	A		A	A		A	A		A	A
ARS-BFGL-NGS-38080	112.725		A	A		B	A		A	A		A	A		A	A		A	A		A	A
ARS-BFGL-NGS-22840	112.842		A	A		A	A		A	A		A	A		A	A		A	A		A	A
BTA-72509-no-rs	112.969		A	A		A	A		A	A		A	A		A	A		A	A		A	A
Microsatellite_113.04	113.04		154	154		154	154		154	154		154	154		154	154		154	154		154	154		154	154
BTA-72277-no-rs	113.042		A	A		A	A		A	A		A	A		A	A		A	A		A	A
Microsatellite_113.23	113.23		263	263		263	263		263	263		263	263		263	263		263	263		263	263		263	263
ARS-BFGL-NGS-1972	113.282		A	A		A	A		A	A		A	A		A	A		A	A		A	A
Microsatellite_113.51	113.51		342	342		342	342		342	342		342	342		342	342		342	342		342	342		342	342
ARS-BFGL-NGS-16951	113.625		0	0		A	A		A	A		A	A		A	A		A	A		A	A
Microsatellite_113.71	113.71		156	156		156	156		156	156		156	156		156	156		156	156		156	156		156	156
ARS-BFGL-NGS-31667	113.724		B	B		B	B		B	B		B	B		B	B		B	B		B	B
BTB-00207638	113.787		A	A		A	A		A	A		A	A		A	A		A	A		A	A
Hapmap48062-BTA-72409	113.823		B	B		B	B		B	B		B	B		B	B		B	B		B	B
ARS-BFGL-NGS-4091	113.889		B	B		B	B		B	B		B	B		B	B		B	B		B	B
Microsatellite_113.92	113.92		224	224		224	224		224	224		224	224		224	224		224	224		224	224		224	224
BTA-72413-no-rs	114.007		B	B		B	B		B	B		B	B		B	B		B	B		B	B
Hapmap60331-rs29025506	114.094		A	A		A	A		A	A		A	A		A	A		A	A		A	A
Hapmap41345-BTA-72417	114.136		A	A		A	A		A	A		A	A		A	A		A	A		A	A
BTA-05074-no-rs	114.174		A	A		A	A		A	A		A	A		A	A		A	A		A	A
BTB-00208066	114.208		A	A		A	A		A	A		A	A		A	A		A	A		A	A
Hapmap54547-rs29012198	114.244		A	A		A	A		A	A		A	A		A	A		A	A		A	A
Microsatellite_114.26	114.26		303	303		303	303		303	303		303	303		303	303		303	303		303	303		303	303
BTB-00208231	114.275		A	A		A	A		A	A		A	A		A	A		A	A		A	A
UA-IFASA-2147	114.307		B	B		B	B		B	B		B	B		B	B		B	B		B	B
Hapmap60610-rs29026521	114.352		B	B		B	B		B	B		B	B		B	B		B	B		B	B
BTB-00208407	114.375		A	A		A	A		A	A		A	A		A	A		A	A		A	A
BTB-00208358	114.397		A	A		A	A		A	A		A	A		A	A		A	A		A	A
ARS-BFGL-NGS-63988	114.483		B	B		B	B		B	B		B	B		B	B		B	B		B	B
Microsatellite_114.53	114.53		203	203		203	203		203	203		203	203		203	203		203	203		203	203		203	203
Hapmap34657-BES3_Contig465_3267	114.53		A	A		A	A		A	A		A	A		A	A		A	A		A	A
Hapmap41946-BTA-72562	114.576		B	B		B	B		B	B		B	B		B	B		B	B		B	B
ARS-BFGL-NGS-2057	114.619		A	A		A	A		A	A		A	A		A	A		A	A		A	A
BTB-00211171	114.679		B	B		B	B		B	B		B	B		B	B		B	B		B	B
Hapmap60085-rs29027425	114.711		A	A		A	A		A	A		A	A		A	A		A	A		A	A
Hapmap42301-BTA-72566	114.803		A	A		A	A		A	A		A	A		A	A		A	A		A	A
Hapmap33207-BTA-142657	114.848		A	A		A	A		A	A		A	A		A	A		A	A		A	A
Microsatellite_114.91	114.91		297	297		297	297		297	297		297	297		297	297		297	297		297	297		297	297
BTA-96211-no-rs	114.944		A	A		A	A		A	A		A	A		A	A		A	A		A	A
Hapmap50170-BTA-96224	114.973		B	B		B	B		B	B		B	B		B	B		B	B		B	B
Hapmap52487-rs29009830	115.013		A	A		A	A		A	A		A	A		A	A		A	A		A	A
Hapmap33223-BTA-150780	115.087		B	B		B	B		B	B		B	B		B	B		B	B		B	B
Microsatellite_115.12	115.12		213	213		213	213		213	213		213	213		213	213		213	213		213	213		213	213
BTB-01472713	115.126		B	B		B	B		B	B		B	B		B	B		B	B		B	B
Hapmap34480-BES11_Contig223_1325	115.179		A	A		A	A		A	A		A	A		A	A		A	A		A	A
BTB-01644763	115.224		B	B		B	B		B	B		B	B		B	B		B	B		B	B
ARS-BFGL-NGS-5944	115.263		B	B		B	B		B	B		B	B		B	B		B	B		B	B
BTB-01367046	115.298		B	B		B	B		B	B		B	B		B	B		B	B		B	B
BTB-01367029	115.321		A	A		A	A		A	A		A	A		A	A		A	A		A	A
BTB-01366974	115.362		B	B		B	B		B	B		B	B		B	B		B	B		B	B
Hapmap34027-BES1_Contig459_655	115.386		B	B		B	B		B	B		B	B		B	B		B	B		B	B
Microsatellite_115.41	115.41		187	187		187	187		187	187		187	187		187	187		187	187		187	187		187	187
BTB-01366960	115.413		B	B		B	B		B	B		B	B		B	B		B	B		B	B
Hapmap55493-rs29026602	115.438		A	A		A	A		A	A		A	A		A	A		A	A		A	A
BTB-01366853	115.462		B	B		B	B		B	B		B	B		B	B		B	B		B	B
BTB-01163345	115.548		B	B		0	0		B	B		B	B		B	B		B	B		B	B
Hapmap50184-BTA-101607	115.579		B	B		B	B		B	B		B	B		B	B		B	B		B	B
BTB-01163185	115.605		A	B		0	0		B	B		B	B		B	B		B	B		0	0
Hapmap31474-BTA-152740	115.63		B	B		B	B		B	B		B	B		B	B		B	B		B	B
ARS-BFGL-NGS-33889	115.651		B	B		B	B		B	B		B	B		B	B		B	B		B	B
ARS-BFGL-NGS-42786	115.674		A	A		A	A		A	A		A	A		A	A		A	A		A	A
BTB-01162852	115.7		A	A		A	A		A	A		A	A		A	A		A	A		A	A
Microsatellite_115.70	115.7		191	191		191	191		191	191		191	191		191	191		191	191		191	191		191	191
ARS-BFGL-NGS-24470	115.725		A	A		A	A		A	A		A	A		A	A		A	A		A	A
ARS-BFGL-NGS-39403	115.758		A	A		A	A		A	A		A	A		A	A		A	A		A	A
BTB-01755781	115.787		B	B		B	B		B	B		B	B		B	B		B	B		B	B
ARS-BFGL-NGS-87419	115.864		A	A		A	A		A	A		A	A		A	A		A	A		A	A
BTA-08354-no-rs	115.889		A	A		A	A		A	A		A	A		A	A		A	A		A	A
Microsatellite_115.94	115.94		169	169		169	169		169	169		169	169		169	169		169	169		169	169		169	169
ARS-BFGL-NGS-61198	115.959		A	A		A	A		A	A		A	A		A	A		A	A		A	A
Hapmap24643-BTA-123363	116.015		B	B		B	B		B	B		B	B		B	B		B	B		B	B
ARS-BFGL-NGS-57230	116.043		A	A		A	A		A	A		A	A		A	A		A	A		A	A
ARS-BFGL-NGS-38659	116.078		A	A		A	A		A	A		A	A		A	A		A	A		A	A
ARS-BFGL-NGS-74516	116.11		B	B		B	B		B	B		B	B		B	B		B	B		B	B
Hapmap59891-rs29026543	116.13		B	B		B	B		B	B		B	B		B	B		B	B		B	B
Hapmap28310-BTA-149519	116.164		B	B		B	B		B	B		B	B		B	B		B	B		B	B
ARS-BFGL-NGS-19306	116.187		A	A		A	A		A	A		A	A		A	A		A	A		A	A
Microsatellite_116.21	116.21		212	212		212	212		212	212		212	212		212	212		212	212		212	212		212	212
Hapmap25272-BTA-142660	116.241		B	B		B	B		B	B		B	B		B	B		B	B		B	B
ARS-BFGL-NGS-33589	116.3		B	B		B	B		B	B		B	B		B	B		B	B		B	B
BTA-72569-no-rs	116.42		A	A		A	A		A	A		A	A		A	A		A	A		A	A
Hapmap57291-ss46526771	116.537		B	B		B	B		B	B		B	B		B	B		B	B		B	B
BTA-72550-no-rs	116.569		B	B		B	B		B	B		B	B		B	B		B	B		B	B
Hapmap49724-BTA-72549	116.595		B	B		B	B		B	B		B	B		B	B		B	B		B	B
Microsatellite_116.62	116.62		336	336		336	336		336	336		336	336		336	336		336	336		336	336		336	336
ARS-BFGL-NGS-97171	116.629		B	B		B	B		B	B		B	B		B	B		B	B		B	B
ARS-BFGL-NGS-83962	116.664		A	A		A	A		A	A		A	A		A	A		A	A		A	A
ARS-BFGL-NGS-43056	116.686		B	B		B	B		B	B		B	B		B	B		B	B		B	B
ARS-BFGL-NGS-41071	116.758		B	B		B	B		B	B		B	B		B	B		B	B		B	B
Hapmap39428-BTA-72555	116.804		B	B		B	B		B	B		B	B		B	B		B	B		B	B
Microsatellite_116.87	116.87		169	169		169	169		169	169		169	169		169	169		169	169		169	169		169	169
ARS-BFGL-NGS-103059	116.871		B	B		B	B		B	B		B	B		B	B		B	B		B	B
ARS-BFGL-NGS-19833	116.911		A	A		A	A		A	A		A	A		A	A		A	A		A	A
ARS-BFGL-NGS-60533	116.952		A	A		A	A		A	A		A	A		A	A		A	A		A	A
ARS-BFGL-NGS-3908	116.999		B	B		B	B		B	B		B	B		B	B		B	B		B	B
Microsatellite_117.00	117		256	256		256	256		256	256		256	256		256	256		256	256		256	256		256	256
ARS-BFGL-NGS-80140	117.048		B	B		B	B		B	B		B	B		B	B		B	B		B	B
Microsatellite_117.06	117.06		322	322		322	322		322	322		322	322		322	322		322	322		322	322		322	322
Hapmap47085-BTA-72511	117.075		A	A		A	A		A	A		A	A		A	A		A	A		A	A
Microsatellite_117.11	117.11		134	134		134	134		134	134		134	134		134	134		134	134		134	134		134	134
Hapmap33896-BES4_Contig479_1391	117.127		B	B		B	B		B	B		B	B		B	B		B	B		B	B
Hapmap22875-BTA-155031	117.206		A	A		A	A		A	A		A	A		A	A		A	A		A	A
ARS-BFGL-NGS-57936	117.358		B	B		B	B		B	B		B	B		B	B		B	B		B	B
Hapmap51569-BTA-17751	117.545		A	A		A	A		A	A		A	A		A	A		A	A		A	A
Microsatellite_117.62	117.62		0	0		0	0		409	409		0	0		409	409		0	0		0	0		409	409
BTA-17747-no-rs	117.692		B	B		B	B		B	B		B	B		B	B		B	B		B	B
Microsatellite_117.74	117.74		244	244		244	244		244	244		244	244		244	244		244	244		244	244		244	244
ARS-BFGL-NGS-58988	117.742		B	B		B	B		B	B		B	B		B	B		B	B		B	B
Microsatellite_117.79	117.79		270	270		270	270		270	270		270	270		270	270		270	270		270	270		270	270
Microsatellite_117.80	117.8		181	181		181	181		181	181		181	181		181	181		181	181		181	181		181	181
ARS-BFGL-NGS-29581	117.808		B	B		B	B		B	B		B	B		B	B		B	B		B	B
ARS-BFGL-NGS-43533	117.831		A	A		A	A		A	A		A	A		A	A		A	A		A	A
Microsatellite_117.84	117.84		132	132		132	132		132	132		132	132		132	132		132	132		132	132		132	132
ARS-BFGL-NGS-25593	117.854		B	B		B	B		B	B		B	B		B	B		B	B		B	B
Microsatellite_117.87	117.87		190	190		190	190		190	190		190	190		190	190		190	190		190	190		190	190
ARS-BFGL-NGS-100288	117.911		A	A		A	A		A	A		A	A		A	A		A	A		A	A
ARS-BFGL-NGS-107181	117.944		0	0		0	0		B	B		B	B		B	B		B	B		0	0
ARS-BFGL-NGS-15477	117.965		A	A		A	A		A	A		A	A		A	A		A	A		A	A
ARS-BFGL-NGS-3026	118.019		B	B		B	B		B	B		B	B		B	B		B	B		B	B
Microsatellite_118.02	118.02		116	116		116	116		116	116		116	116		116	116		116	116		116	116		116	116
ARS-BFGL-NGS-31139	118.044		B	B		B	B		B	B		B	B		B	B		B	B		B	B
ARS-BFGL-NGS-16030	118.159		A	A		A	A		A	A		A	A		A	A		A	A		A	A
BTB-00213370	118.184		B	B		B	B		B	B		B	B		B	B		B	B		B	B
BTB-00213426	118.209		A	A		A	A		A	A		A	A		A	A		A	A		A	A
Microsatellite_118.23	118.23		311	311		311	311		311	311		311	311		311	311		311	311		311	311		311	311
ARS-BFGL-NGS-100194	118.243		B	B		B	B		B	B		B	B		B	B		B	B		B	B
ARS-BFGL-NGS-21084	118.27		A	A		A	A		A	A		A	A		A	A		A	A		A	A
Microsatellite_118.31	118.31		392	392		392	392		392	392		392	392		392	392		0	0		392	392		392	392
BTB-00208601	118.32		B	B		B	B		B	B		B	B		B	B		B	B		B	B
Microsatellite_118.38	118.38		276	276		276	276		276	276		276	276		276	276		276	276		276	276		276	276
Hapmap56914-rs29020849	118.4		B	B		B	B		B	B		B	B		B	B		B	B		B	B
Microsatellite_118.46	118.46		271	271		271	271		271	271		271	271		271	271		271	271		271	271		271	271
ARS-BFGL-NGS-53034	118.473		A	A		A	A		A	A		A	A		A	A		A	A		A	A
Hapmap41624-BTA-72459	118.508		B	B		B	B		B	B		B	B		B	B		B	B		B	B
ARS-BFGL-NGS-30343	118.546		A	A		A	A		A	A		A	A		A	A		A	A		A	A
ARS-BFGL-NGS-52807	118.58		B	B		B	B		B	B		B	B		B	B		B	B		B	B
ARS-BFGL-NGS-107790	118.609		A	A		A	A		A	A		A	A		A	A		A	A		A	A
ARS-BFGL-NGS-10207	118.636		B	B		B	B		B	B		B	B		B	B		B	B		B	B
ARS-BFGL-NGS-22851	118.668		B	B		B	B		B	B		B	B		B	B		B	B		B	B
ARS-BFGL-NGS-35564	118.702		B	B		B	B		B	B		B	B		B	B		B	B		B	B
BTB-00210179	118.847		B	B		B	B		B	B		B	B		B	B		B	B		B	B
Microsatellite_118.90	118.9		253	253		253	253		253	253		253	253		253	253		253	253		253	253		253	253
Hapmap29532-BTA-142672	118.914		B	B		B	B		B	B		B	B		B	B		B	B		B	B
Hapmap47710-BTA-72578	118.955		B	B		B	B		B	B		B	B		B	B		B	B		B	B
Hapmap40223-BTA-72576	118.984		A	A		A	A		A	A		A	A		A	A		A	A		A	A
Microsatellite_119.00	119		261	261		261	261		261	261		261	261		261	261		261	261		261	261		261	265
BTB-00211341	119.008		A	A		A	A		A	A		A	A		A	A		A	A		A	A
Hapmap47177-BTA-111089	119.033		A	A		A	A		A	A		A	A		A	A		A	A		A	A
ARS-BFGL-NGS-23036	119.057		A	A		A	A		A	A		A	A		A	A		A	A		A	A
Microsatellite_119.08	119.08		374	374		0	0		374	374		374	374		374	374		374	374		374	374		374	378
BTB-00692290	119.105		B	B		B	B		B	B		B	B		B	B		B	B		B	B
BTA-42720-no-rs	119.162		A	A		A	A		A	A		A	A		A	A		A	A		A	A
ARS-BFGL-NGS-108296	119.19		A	A		A	A		A	A		A	A		A	A		A	A		A	A
ARS-BFGL-NGS-70849	119.217		A	A		A	A		A	A		A	A		A	A		A	A		A	A
BTB-00691811	119.244		A	A		A	A		A	A		A	A		A	A		A	A		A	A
ARS-BFGL-NGS-95252	119.272		A	A		A	A		A	A		A	A		A	A		A	A		A	A
ARS-BFGL-NGS-17448	119.325		B	B		B	B		B	B		B	B		B	B		B	B		B	B
ARS-BFGL-NGS-15767	119.372		B	B		B	B		B	B		B	B		B	B		B	B		B	B
BTB-01618208	119.399		A	A		A	A		A	A		A	A		A	A		A	A		A	A
Microsatellite_119.40	119.4		280	280		280	280		280	286		280	280		280	280		280	280		280	280		280	284
ARS-BFGL-NGS-73498	119.423		A	A		A	A		B	A		A	A		A	A		A	A		A	A
Hapmap31803-BTA-153726	119.451		B	B		B	B		B	B		B	B		B	B		B	B		B	B
ARS-BFGL-NGS-5125	119.49		B	B		B	B		B	B		B	B		B	B		B	B		B	B
BTA-97928-no-rs	119.682		A	A		A	A		A	A		A	A		A	A		A	A		A	A
ARS-BFGL-NGS-45087	119.704		B	B		B	B		B	B		B	B		B	B		B	B		B	B
Microsatellite_119.73	119.73		329	329		329	329		329	340		329	329		329	329		329	329		329	329		329	329
BTB-01493530	119.765		A	A		A	A		B	A		A	A		A	A		A	A		A	A
BTB-01493550	119.795		B	B		B	B		A	B		B	B		B	B		B	B		B	B
ARS-BFGL-NGS-106446	119.827		A	A		A	A		B	A		A	A		A	A		A	A		A	A
Hapmap28815-BTA-155553	119.861		A	A		A	A		A	A		A	A		A	A		A	A		A	A
Hapmap52979-rs29022837	119.887		A	A		A	A		B	A		A	A		A	A		A	A		A	A
BTA-109747-no-rs	119.908		B	B		B	B		B	B		B	B		B	B		B	B		B	B
Hapmap60162-rs29015028	119.955		A	A		A	A		B	A		A	A		A	A		A	A		A	A
ARS-BFGL-NGS-26072	120.041		B	B		B	B		B	B		B	B		B	B		B	B		B	B
Hapmap24004-BTA-151710	120.098		A	A		A	A		A	A		A	A		A	A		A	A		A	A
BTA-98685-no-rs	120.141		B	B		B	B		B	B		B	B		B	B		B	B		B	B
Microsatellite_120.17	120.17		184	184		184	188		184	184		184	184		184	184		184	184		0	0		184	190
Hapmap26203-BTA-160775	120.171		B	B		B	B		B	B		B	B		B	B		B	B		B	B
Hapmap30010-BTA-147554	120.226		A	A		A	A		A	A		A	A		A	A		A	A		A	A
BTB-01386463	120.278		B	B		B	B		B	B		B	B		B	B		B	B		B	B
ARS-BFGL-NGS-106832	120.317		A	A		A	A		A	A		A	A		A	A		A	A		A	A
ARS-BFGL-NGS-30174	120.425		B	B		B	B		B	B		B	B		B	B		B	B		B	B
Hapmap35944-SCAFFOLD165677_14451	120.452		B	B		B	B		B	B		B	B		B	B		B	B		B	B
Hapmap47156-BTA-102488	120.479		B	B		B	B		B	B		B	B		B	B		B	B		B	B
BTB-01544087	120.51		B	B		B	B		A	B		B	B		B	B		B	B		B	B
ARS-BFGL-NGS-27759	120.541		B	B		B	B		B	B		B	B		B	B		B	B		B	B
BTB-01544170	120.569		A	A		A	A		A	A		A	A		A	A		A	A		A	A
ARS-BFGL-NGS-30342	120.596		B	B		B	B		B	B		B	B		B	B		B	B		B	B
ARS-BFGL-NGS-80182	120.625		B	B		B	B		B	B		B	B		B	B		B	B		B	B
ARS-BFGL-NGS-20970	120.652		A	A		A	A		B	A		A	A		A	A		A	A		A	A
BTB-01706569	120.678		B	B		B	B		B	B		B	B		B	B		B	B		B	B
ARS-BFGL-NGS-22183	120.7		B	B		B	B		B	B		B	B		B	B		B	B		B	B
ARS-BFGL-NGS-559	120.746		A	A		A	A		A	A		A	A		A	A		A	A		A	A
ARS-BFGL-NGS-84093	120.793		B	B		B	B		B	B		B	B		B	B		B	B		B	B
ARS-BFGL-NGS-4803	120.844		B	B		B	B		A	B		B	B		B	B		B	B		B	B
BTB-00212876	120.866		A	A		A	A		A	A		A	A		A	A		A	A		A	A
ARS-BFGL-NGS-101811	120.889		B	B		B	B		B	B		B	B		B	B		B	B		B	B
Hapmap54131-rs29019697	120.976		B	B		B	B		A	B		B	B		B	B		B	B		B	B
ARS-BFGL-NGS-27061	120.998		B	B		B	B		B	B		B	B		B	B		B	B		B	B
BTB-00212554	121.054		B	B		B	B		B	B		B	B		B	B		B	B		B	B
Hapmap57921-rs29025578	121.082		B	B		B	B		B	B		B	B		B	B		B	B		B	B
ARS-BFGL-NGS-101955	121.118		B	B		B	B		A	B		B	B		B	B		B	B		B	B
Microsatellite_121.12	121.12		319	319		319	319		319	319		319	319		319	319		319	319		319	319		0	0
ARS-BFGL-NGS-83291	121.156		B	B		B	B		A	B		B	B		B	B		B	B		B	B
ARS-BFGL-NGS-11071	121.212		B	B		B	B		B	B		B	B		B	B		B	B		B	B
ARS-BFGL-NGS-20980	121.24		B	B		B	B		A	B		B	B		B	B		B	B		B	B
Hapmap41947-BTA-72630	121.275		B	B		B	B		B	B		B	B		B	B		B	B		B	B
Hapmap31880-BTA-72627	121.297		B	B		B	B		B	B		B	B		B	B		B	B		B	B
BTA-98250-no-rs	121.365		B	B		B	B		B	B		B	B		B	B		B	B		B	B
ARS-BFGL-NGS-107713	121.407		A	A		A	A		B	A		A	A		A	A		A	A		A	A
ARS-BFGL-NGS-23165	121.443		A	A		A	A		B	A		A	A		A	A		A	A		A	A
ARS-BFGL-NGS-101246	121.467		0	0		A	A		A	A		A	A		A	A		A	A		A	A
BTB-01147791	121.496		B	B		B	B		A	B		B	B		B	B		B	B		B	B
BTA-98220-no-rs	121.526		A	A		A	A		B	A		A	A		A	A		A	A		A	A
ARS-BFGL-NGS-83683	121.547		A	A		A	A		A	A		A	A		A	A		A	A		A	A
ARS-BFGL-NGS-38960	121.579		B	B		B	B		B	B		B	B		B	B		B	B		B	B
ARS-USMARC-Parent-DQ647188-rs29011099	121.617		A	A		A	A		A	A		A	A		A	A		A	A		A	A
Microsatellite_121.62	121.62		0	0		290	290		0	0		290	290		290	290		0	0		290	290		290	308
ARS-BFGL-NGS-17824	121.621		A	A		A	A		A	A		A	A		A	A		A	A		A	A
ARS-BFGL-NGS-1907	121.668		B	B		B	B		B	B		B	B		B	B		B	B		B	B
BTB-01148141	121.7		B	B		B	B		B	B		B	B		B	B		B	B		B	B
ARS-BFGL-NGS-67251	121.733		B	B		B	B		B	B		B	B		B	B		B	B		B	B
Hapmap46738-BTA-98261	121.773		A	A		A	A		A	A		A	A		A	A		A	A		A	A
UA-IFASA-6990	121.803		A	A		A	A		A	A		A	A		A	A		A	A		A	A
ARS-BFGL-NGS-36393	121.828		B	B		B	B		B	B		B	B		B	B		B	B		B	B
ARS-BFGL-NGS-32891	121.851		B	B		B	B		A	B		B	B		B	B		B	B		B	B
ARS-BFGL-NGS-53489	121.877		A	A		A	A		A	A		A	A		A	A		A	A		A	A
ARS-BFGL-NGS-68153	121.917		A	A		A	A		B	A		A	A		A	A		A	A		A	A
ARS-BFGL-NGS-14405	121.958		A	A		A	A		B	A		A	A		A	A		A	A		A	A
ARS-BFGL-NGS-75679	121.99		A	A		A	A		B	A		A	A		A	A		A	A		A	A
ARS-BFGL-NGS-44782	122.02		A	A		A	A		A	A		A	A		A	A		A	A		A	A
Hapmap35657-SCAFFOLD15929_9264	122.05		A	A		A	A		A	A		A	A		A	A		A	A		A	A
BTB-00213771	122.073		A	B		A	B		A	B		B	B		B	B		B	B		0	0
ARS-BFGL-NGS-105018	122.097		B	B		B	B		A	B		B	B		B	B		B	B		B	B
Hapmap52573-rs29023352	122.118		B	B		B	B		A	B		B	B		B	B		B	B		B	B
Hapmap34250-VSWAP1E68341A_scf02	122.273		B	B		B	B		B	B		B	B		B	B		B	B		B	B
ARS-BFGL-NGS-17799	122.358		A	A		0	0		B	A		A	A		A	A		A	A		A	A
ARS-BFGL-NGS-107119	122.419		B	B		B	B		A	B		B	B		B	B		B	B		B	B
BTB-01418542	122.457		B	B		B	B		A	B		B	B		B	B		B	B		B	B
ARS-BFGL-NGS-105311	122.493		A	A		A	A		A	A		A	A		A	A		A	A		A	A
BTB-01418405	122.526		A	A		A	A		B	A		A	A		A	A		A	A		A	A
BTA-09461-rs29025622	122.557		B	B		B	B		B	B		B	B		B	B		B	B		B	B
Hapmap57317-rs29012231	122.588		B	B		B	B		B	B		B	B		B	B		B	B		B	B
Microsatellite_122.61	122.61		314	314		314	314		314	314		314	314		314	314		314	314		314	314		314	320
ARS-BFGL-NGS-79475	122.613		A	A		A	A		A	A		A	A		A	A		A	A		A	A
ARS-BFGL-NGS-38992	122.639		B	B		B	B		A	B		B	B		B	B		B	B		B	B
ARS-BFGL-NGS-15678	122.666		A	A		A	A		B	A		A	A		A	A		A	A		A	A
ARS-BFGL-NGS-34474	122.703		B	B		B	B		B	B		B	B		B	B		B	B		B	B
ARS-BFGL-NGS-101851	122.726		A	A		A	A		A	A		A	A		A	A		A	A		A	A
ARS-BFGL-NGS-102091	122.782		A	A		A	A		A	A		A	A		A	A		A	A		A	A
ARS-BFGL-NGS-8846	122.853		B	B		B	B		B	B		B	B		B	B		B	B		B	B
ARS-BFGL-NGS-89379	122.894		B	B		B	B		B	B		B	B		B	B		B	B		B	B
BTB-00213455	122.922		B	B		B	B		B	B		B	B		B	B		B	B		B	B
ARS-BFGL-NGS-11866	122.951		B	B		B	B		B	B		B	B		B	B		B	B		B	B
ARS-BFGL-NGS-75537	122.985		A	A		A	A		A	A		A	A		A	A		A	A		A	A
ARS-BFGL-NGS-27615	123.008		A	A		A	A		A	A		A	A		A	A		A	A		A	A
Microsatellite_123.01	123.01		0	0		0	0		286	286		0	0		0	0		0	0		0	0		283	283
BTB-00164261	123.036		B	B		B	B		A	B		B	B		B	B		B	B		B	B
ARS-BFGL-NGS-33132	123.117		B	B		B	B		A	B		B	B		B	B		B	B		B	B
ARS-BFGL-NGS-163	123.148		B	B		B	B		A	B		B	B		B	B		B	B		B	B
ARS-BFGL-NGS-21976	123.171		B	B		B	B		B	B		B	B		B	B		B	B		B	B
ARS-BFGL-NGS-34604	123.192		A	A		A	A		A	A		A	A		A	A		A	A		A	A
BTB-00502815	123.226		B	B		B	B		A	B		B	B		B	B		B	B		B	B
ARS-BFGL-NGS-74447	123.253		B	B		B	B		A	B		B	B		B	B		B	B		B	B
ARS-BFGL-NGS-41393	123.334		B	B		B	B		B	B		B	B		B	B		B	B		B	B
ARS-BFGL-NGS-19373	123.425		B	B		B	B		A	B		B	B		B	B		B	B		B	B
Microsatellite_123.48	123.48		254	254		254	254		254	254		254	254		254	254		254	254		254	254		254	254
ARS-BFGL-NGS-12243	123.483		B	B		B	B		B	B		B	B		B	B		B	B		B	B
ARS-BFGL-NGS-69250	123.582		A	A		A	A		B	A		A	A		A	A		A	A		A	A
ARS-BFGL-NGS-69792	123.653		0	0		B	B		B	B		B	B		B	B		B	B		B	B
BTA-72591-no-rs	123.705		A	A		A	A		A	A		A	A		A	A		A	A		A	A
ARS-BFGL-NGS-85925	123.728		B	B		B	B		B	B		B	B		B	B		B	B		B	B
BTA-122318-no-rs	123.751		B	B		B	B		B	B		B	B		B	B		B	B		B	B
ARS-BFGL-NGS-14567	123.808		B	B		B	B		B	B		B	B		B	B		B	B		B	B
ARS-BFGL-NGS-77055	123.831		A	A		A	A		B	A		A	A		A	A		A	A		A	A
ARS-BFGL-NGS-102464	123.883		B	B		B	B		B	B		B	B		B	B		B	B		B	B
ARS-BFGL-NGS-35527	123.906		B	B		B	B		A	B		B	B		B	B		B	B		B	B
ARS-BFGL-NGS-31650	123.974		A	A		A	A		B	A		A	A		A	A		A	A		A	A
Hapmap32572-BTA-142704	124.038		A	A		A	A		A	A		A	A		A	A		A	A		A	A
Hapmap30001-BTA-142716	124.073		A	A		A	A		A	A		A	A		A	A		A	A		A	A
ARS-BFGL-NGS-33408	124.099		B	B		B	B		B	B		B	B		B	B		B	B		B	B
ARS-BFGL-NGS-24124	124.125		B	B		B	B		B	B		B	B		B	B		B	B		B	B
Heterozygous marker genotypes are highlighted in yellow. Extended regions of homozygosity are shaded in light gray and bordered by double lines.
The region of homozygosity shared by all affected individuals is shaded in dark gray and bounded by thick black lines.
The extent of homozygosity proximal to marker "microsatellite_107.14" in the OST12 individual is unknown, as denoted by a dashed line.
