# Supplementary material for: A deletion mutation in bovine SLC4A2 is associated with osteopetrosis in Red Angus cattle
Source: BMC Genomics. 2010 May 27;11:337. doi: 10.1186/1471-2164-11-337 (PMC2891616; doi:10.1186/1471-2164-11-337)
Supplement: Additional file 2 — Table S2: Novel microsatellite marker primers. [file 1471-2164-11-337-S2.XLS]

## Sheet: Sheet1
Table S2. Novel microsatellite marker primers.
Marker name	BTA4 marker position (Mb)	Forward primer sequence (5' - 3')	Reverse primer sequence (5' - 3')	Allele size range (bp)	No. of alleles	M13-tagged primer
Microsatellite_107.14	107.14	CACATGTTTTCAGCAACTTGAC	GCTGTTCAATATAAGGTAGCCA	327-346	8	F
Microsatellite_108.13	108.13	TTGGCTGAGAGCTCATTCAC	TCAAACCTCCATTGCAGAGA	214-248	10	F
Microsatellite_109.12	109.12	TTTCCCTATGCAGGTCATTC	CTGCCCAAAGAGACAAGTTC	278-284	4	F
Microsatellite_110.14	110.14	CATGAGCTAAATCCAAGACG	CATACCCTCAGTCCATGAAA	287-310	8	F
Microsatellite_111.21	111.21	GCATTGGCATGGAATTCTC	GGGATGGAACATCACTTCT	242-263	6	F
Microsatellite_112.55	112.55	TTAGGAGTTTGGGATCAGCA	AAATCCCTCAGAGTCTCCAC	281-289	4	F
Microsatellite_113.04	113.04	GGCCAATCAGTGAGGAAGTA	TGAATGGTGCAAGGTTCTCT	148-154	3	F
Microsatellite_113.23	113.23	GGATTCTGCAGTGCTTTGACTA	AGGACAGCAGTTTACAATGATG	255-268	6	F
Microsatellite_113.51	113.51	ACTGTGAGGGTCAGGAGGTT	GAGGGTCAATCAACAAATTGG	342-349	2	F
Microsatellite_113.71	113.71	TCTTCCTGGTTCCAGACTTT	ACTAACAATGGCCCTGACAA	156-160	3	F
Microsatellite_113.92	113.92	CTGGAACTGCTATTGCATGT	CCCAAGTCATCATGCTTAGG	218-226	5	F
Microsatellite_114.26	114.26	CTGTAGAGATGGAAGCAAAGTG	CCATTCCATAGTCATACCAGTT	303-331	6	F
Microsatellite_114.53	114.53	CAGTCCTACTCCTGTTTAGTGC	GAGAGGTCTGACACACATCATC	188-203	7	F
Microsatellite_114.91	114.91	ATCAGCTCCCTTACCTTCAG	CTTCTATGAGCCAGCATCCT	281-303	8	F
Microsatellite_115.12	115.12	TCAGTGTACCAGCATCTCATTC	TCATGTGCATCAGTCCTAGTTC	205-215	5	F
Microsatellite_115.41	115.41	ATGCAACCTCTGGCTCTACA	GTCCAAGGGTACCTGATGAA	185-192	3	F
Microsatellite_115.70	115.7	ACACATTGTGGTTGTTTGCAT	CCACACTCTACCTTGAGCTGA	176-194	8	F
Microsatellite_115.94	115.94	GCTACCAGTTTCACTGCCAA	AATCGGTAGGAGCCACTTTC	169-175	3	F
Microsatellite_116.21	116.21	TAAGCCACTTCTGGTGAGGA	GTGGCACAACATTAACCCAT	212-216	3	F
Microsatellite_116.62	116.62	GGGAAGTCCCTAAAAAGCCT	CCTCCTCCACTCTGCAAGTA	334-346	6	F
Microsatellite_116.87	116.87	AGTCTGTGGCCTGAGGGTT	ACTGACTGTGGCCAGGGTA	159-179	6	R
Microsatellite_117.00	117	GAATCTGTCTTTGCAAGCCA	CAGGCACAGCTCTTTGAAAC	247-258	3	R
Microsatellite_117.06	117.06	GAAGCCTAGCTCTGGATTGG	ACAGATGGAAGCACAGTGGA	314-342	7	R
Microsatellite_117.11	117.11	CCCAGGCTGTCACTTTGAAT	GTTTGGAACCATCTGCCCTA	132-138	4	F
Microsatellite_117.62	117.62	AGAGCAACTAAGCAAAGCAC	TCCAGAAACTCCGCAGAACT	404-411	5	F
Microsatellite_117.74	117.74	GATTCTGAATCTATCCAGTGCT	CATTGTCAGGGTCAACGAAG	242-244	2	R
Microsatellite_117.79	117.79	AACAAGTGTGCAGAAGGATG	CAGTGAGTACCTAGAAAAGTATCAG	266-279	4	F
Microsatellite_117.80	117.8	ACCCATGTGCTTTCACTGAG	GAGTCCTGATGTATGCGCTT	160-187	9	F
Microsatellite_117.84	117.84	CAGGGTCGAACTCATGGGT	CTTGTGCAGGTCCTGATGG	130-132	2	R
Microsatellite_117.87	117.87	CCAGACCAACCCAATCCAG	CCTTATGGTGTCATTGGACG	190-192	2	F
Microsatellite_118.02	118.02	TAGCTCCTTCCCAGTCCTCT	CAGTGCTGGCTCCAGGAAA	116-124	4	F
Microsatellite_118.23	118.23	ACACCTGTGCTGTGAAGTCC	GCACAACCTGACCACTCCTA	309-311	2	F
Microsatellite_118.31	118.31	CACCCAATGTTTAGTTTAATTCAG	GTCAGCAGGTGAGGGAACTT	392-400	3	R
Microsatellite_118.38	118.38	AGGTATACAGCAAAGTAATTCAGTT	CAGACAGAAAATAAGTGCATTGG	276-294	2	R
Microsatellite_118.46	118.46	CGGTTTCAGGTATACAGCAA	CATTCACTCCTTAGAGCCTACA	267-273	3	F
Microsatellite_118.90	118.9	GAGTTTGACGATGCCAAAGA	ATACTTAGGTGCTGCTGATGAC	253-257	3	F
Microsatellite_119.00	119	AGTGGACCTCTCGACAAACTG	CTGGCTAAGGATATTGGTGGA	251-269	8	R
Microsatellite_119.08	119.08	ACCCTTTGGCAGCTCTATTC	GTTCCCGATCTAGGCTTTCA	370-426	7	R
Microsatellite_119.40	119.4	TTGGCTGTCTCATAGTGGAA	AGAACCATTGTCTCAAGCCT	271-289	7	F
Microsatellite_119.73	119.73	GCTGGTTATTCTTCATCCCT	GAACTTGAGCTGTGTTGGAG	329-344	3	F
Microsatellite_120.17	120.17	TGTGTCCTTGGGACTCAGAA	GCTGGGCAGAGAGGACATT	184-190	4	F
Microsatellite_121.12	121.12	TGGGATCACGAGGAGAGAAT	CTACAAGCTGAAGGTTGCCA	317-327	4	F
Microsatellite_121.62	121.62	GGACATGGAAAGAGACTTGTG	TAACCGCTCAGTATTTCCCT	280-310	10	F
Microsatellite_122.61	122.61	TGGAAGGCTGGTCGTGTA	TTCCCGTGAACATTCTGC	312-320	5	F
Microsatellite_123.01	123.01	ATGCACGCATGCTCACAC	CTTCATCCCAGCGAAACC	279-290	6	F
Microsatellite_123.48	123.48	CTGAGTCATCGCTGAGGTT	CTCTGTGGAGCTCACCCTT	250-257	4	F
