# Supplementary material for: A deletion mutation in bovine SLC4A2 is associated with osteopetrosis in Red Angus cattle
Source: BMC Genomics. 2010 May 27;11:337. doi: 10.1186/1471-2164-11-337 (PMC2891616; doi:10.1186/1471-2164-11-337)
Supplement: Additional file 4 — Table S3: Candidate gene primers. [file 1471-2164-11-337-S4.XLS]

## Sheet: Sheet1
Table S3. Candidate gene primers.
Amplicon name	Forward primer sequence (5' - 3')	Reverse primer sequence (5' - 3')	Contig 5' position (bp)*	Contig 3' position (bp)*	Size (bp)
ATP6V0E2_A	TGCTAAGGACCAGGTGATGA	CGTGAGTGRTGCAACAGGTA	1533073	1534082	1010
ATP6V0E2_B	AGTCTGGTGAGCCACTGATG	CTTCTTGATGCCACCTGAAC	1533817	1534861	1045
ATP6V0E2_C	CCAACATKACTCCTCTACGA	CTGTTCACCCAGTGGTTCTA	1534665	1535689	1025
ATP6V0E2_D	CAGTCTGCACGTGGGAATC	GTCACGCCAGTGGTCACAT	1535407	1536350	944
ATP6V0E2_E	ACCTCTTCTCTAACACCCTGA	GAACTTGAGGGCTGGACAT	1536148	1537092	945
ATP6V0E2_F	AGGAGGCAGCAGAATCTGTT	GCTCAGAAATCCTCCTCTCAC	1536760	1537670	911
ATP6V0E2_G	CCTCTGAGTCACTCAAAGGG	TCTCTGCTCATTCCATCACC	1537484	1538614	1131
5P_SLC4A2_A	GAAGTTCACAGAGCATCCGT	CAGCAGGAAACCACAGCATT	2414987	2415489	503
5P_SLC4A2_B	CTTCCCAACCCTTGACTGAC	ACTGCTTCTTGGGCTGAACA	2415879	2416605	727
5P_SLC4A2_C	CGGGCTTCAGTGTTCAAAGA	CACGTCCAGCATAACCTCCA	2417352	2417592	241
5P_SLC4A2_D	GCACATGCCAGGTAAGAGG	CTCGCTGCGGTTGTGTTTC	2418233	2418644	412
5P_SLC4A2_E	AGGAGTCAAGGCACAGCATC	CCCTTCCTGAAGCTGTGAGA	2419256	2419585	330
5P_SLC4A2_F	AACCAGACTGCTGTCCTGTT	TGTGTGTGCAGTGGTTCGTG	2420275	2420804	530
5P_SLC4A2_G	AGGAAGAGGTGAGGTGGGTT	GACCTCAGGGCTTCAGTCAA	2421321	2421904	584
5P_SLC4A2_H	GAGGTACCCTCCACTCCAAT	CTGCCCTCAGACTGTGAAGA	2422382	2422810	429
5P_SLC4A2_I	CTTATTTCCCTTGGAACCTTGG	AGTATTTCGACAGCTGCAATGG	2423690	2424067	378
5P_SLC4A2_J	CTGTGTGTGGTGATGTGGCA	CAGATTCCGACCTCAGCACT	2424756	2425175	420
5P_SLC4A2_K	TACACGTTCCAGAATGCTGC	TAACCAACCTGCCAGCTCTA	2425713	2426315	603
5P_SLC4A2_M	CGGTTCGGAAAGACTTAGCA	CCCAACTTCTCCCAACTCAA	2426739	2427320	582
5P_SLC4A2_N	AACCCGGGCAGTACTCCAGA	TGTCCAGAGCATCGGTGTCG	2427738	2428277	540
5P_SLC4A2_O	CAGTTTGCTGGTCAGCTTCC	GAGCCAGAAGTGCAGTGAGA	2428724	2429279	556
SLC4A2_A2	CCCTACAGTCACAGTCAGGA	CCAATCACCAGGTGAGAGAG	2428799	2429680	882
SLC4A2_A	GAGGATCGTGTGCAAGCAG	GCCCAAGTGACCAATGAGG	2429547	2430448	902
SLC4A2_B2	ATCGTGTGCAAGCAGGAGAC	TTGCCCTTCCCAGGAACACT	2429551	2430399	849
SLC4A2_C2	GAGGAGGAACTTTGGGAATC	TGTCCGACTGAGCCAAGTAA	2430185	2431205	1021
SLC4A2_B	GGAATCCTGGGTCTCTAAC	GACTGAGCCAAGTAACTCC	2430199	2431200	1002
SLC4A2_C	TGGACCAAAGCTGCAGAGT	GGTGGATGTGATGGGAAGA	2431005	2431912	908
SLC4A2_D2	AGGAGTTACTTGGCTCAGTCG	CCTCCTGGAGGAAGAACTAGA	2431181	2432230	1050
SLC4A2_D	GGGAGGAAGACTTTGAATGTG	CTGACCTGTGTTTGACATTGC	2431722	2432652	931
SLC4A2_E2	CAGTCTTCCCATCACATCCA	ACAACAGGGAGGCGATAGTA	2431891	2432928	1038
SLC4A2_E	CTTCAGGCGAGCAATGTCA	CTGCCCTGGGACAGAAACT	2432622	2433606	985
SLC4A2_F	GCAGAAGCCAGAATCCTAAG	TGAGATTACCGCTGGTCTGA	2433356	2434374	1019
SLC4A2_G	GTCACCGGTTTGAGGATGTT	CATCATGGAGCTGTGCACTT	2434143	2435155	1013
SLC4A2_H	TGCTGCCCATCTAAGATTCC	CTTCTGGGCTCTGGTGACAT	2435025	2436025	1001
SLC4A2_I	GCGCTGGATCAAATTCGAG	CTTGAGGGCCTAGTTCTGC	2435785	2436812	1028
SLC4A2_J	CCAAGTTGACCTTGACGGA	CTCGTGTCATGCAGCCTCT	2436590	2437601	1012
SLC4A2_K	GCTGCTGAAACACAGGTGA	CCTTATCCTGAGCCGACTT	2437277	2438403	1127
SLC4A2_L	CATCAATGCCTTCCTGGACT	AAGATCTCCTGGGTGAAACG	2438231	2439290	1060
SLC4A2_M	CCAGTTCTGCAGCAGCAACA	ACGAGCACCATGACGAGGAT	2439147	2440304	1158
SLC4A2_N	ATGGCCGGCACCTTCTTCAT	GCCAGAACCCTTCTGAAGCA	2440057	2441058	1002
SLC4A2_O	CCTCCAGGTTCCAGAAACAG	GTGAACAGGTGCATACGCAG	2440898	2441835	938
SLC4A2_P	ACCATTCAGCCTGTGCAGAC	TACCTGAGGCAGAAGCTCCA	2441644	2442564	921
*Reflects base positions within the bovine genomic contig NW_001494961.
